# Supplementary material for: HJ11 decoction restrains development of myocardial ischemia-reperfusion injury in rats by suppressing ACSL4-mediated ferroptosis
Source: Front Pharmacol. 2022 Nov 22;13:1024292. doi: 10.3389/fphar.2022.1024292 (PMC9723372; doi:10.3389/fphar.2022.1024292)
Supplement: Supplementary file 1 [file Table2.XLSX]

## Sheet: Fig 2
Effect of HJ11 decoction on the injury of myocardial I/R rats
C	Statistical analysis of TUNEL positive cells	Sham	IR	IR+HJ11-L	IR+HJ11-M	IR+HJ11-H
		3.89	46.24	35.96	28.56	24.2
		2.86	59.24	36.42	24.54	14.2
		3.03	56.11	17.95	27.33	16.91
E	Infarct size（Inf/AAR %）	Sham	IR	IR+HJ11-L	IR+HJ11-M	IR+HJ11-H
		0.00491693	0.19795	0.393567	0.396509	0.260579
		0.00341047	0.733036	0.327358	0.373325	0.24048
		0.00324731	0.381362	0.410434	0.0131375	0.214384
F	CK-MB levels in the serum of rats（U/L）	Sham	IR	IR+HJ11-L	IR+HJ11-M	IR+HJ11-H
		1916	2727	1020	1383	1434
		1538	2884	1725	1357	1332
		1812	1859	2082	1256	1422
		1755	2093	1049	1278	1468
		1338	2111	1686	1243	1241
G	LDH levels in the serum of rats (U/L)	Sham	IR	IR+HJ11-L	IR+HJ11-M	IR+HJ11-H
		2830	3418	2003	2310	2218
		2679	3005	2510	1920	2108
		2617	2942	2527	2372	2054
		2418	2812	1821	1908	2357
		2004	3669	2631	1978	1669
