# Supplementary material for: HJ11 decoction restrains development of myocardial ischemia-reperfusion injury in rats by suppressing ACSL4-mediated ferroptosis
Source: Front Pharmacol. 2022 Nov 22;13:1024292. doi: 10.3389/fphar.2022.1024292 (PMC9723372; doi:10.3389/fphar.2022.1024292)
Supplement: Supplementary file 2 [file Table3.XLSX]

## Sheet: Sheet1
FIGURE3.Effect of HJ11 decoction on the oxidative stress and iron ion level in myocardial I/R rats
A	ROS levels in the myocardial tissues of rats	Sham	IR	IR+HJ11-L	IR+HJ11-M	IR+HJ11-H
		51	141	135	128	109
		47	152	132	121	101
		43	143	140	130	98
B	MDA levels in the myocardial tissues of rats	Sham	IR	IR+HJ11-L	IR+HJ11-M	IR+HJ11-H
		4.40647	30.4504	16.2099	6.98822	2.85164
		0.74214	11.9928	7.94945	15.3593	4.62882
		5.55105	26.6495	19.4372	7.40378	7.89587
		5.17709	15.3353	7.46104	6.71944	7.49322
		0.51889	14.4566	12.6186	14.0705	11.0614
		3.36723	24.2092	4.21692	8.40869	4.02603
C	SOD levels in the myocardial tissues of rats	Sham	IR	IR+HJ11-L	IR+HJ11-M	IR+HJ11-H
		16.1484	2.09704	5.55781	12.5661	7.37596
		6.76242	1.32869	6.05182	10.1885	13.2384
		9.7461	3.51859	9.2127	3.67216	10.6583
		8.67898	1.02075	6.71948	6.37177	8.61297
		7.73711	1.35515	6.25591	4.60169	5.17367
		18.2815	2.22609	4.51123	13.1333	10.9675
D	GSH levels in the myocardial tissues of rats	Sham	IR	IR+HJ11-L	IR+HJ11-M	IR+HJ11-H
		12.192	1.51299	4.20173	3.36625	10.4299
		13.4225	3.24472	5.31065	4.65745	8.8045
		11.9945	0.874981	3.45739	4.33845	9.83746
		14.0756	3.57892	5.84232	6.43476	9.32098
		11.4477	2.91053	1.8168	7.23986	8.28801
		12.8756	1.74085	3.88273	5.00684	12.0401
E	Iron ion level in the serum	Sham	IR	IR+HJ11-L	IR+HJ11-M	IR+HJ11-H
		0.0149898	0.0558709	0.0312374	0.0611121	0.011845
		0.00765211	0.0674015	0.0862697	0.0202309	0.0459127
		0.0144656	0.0894144	0.051678	0.0453886	0.0134174
		0.0181345	0.114048	0.0443403	0.0181345	0.0181345
		0.0139415	0.0998967	0.0805044	0.0537744	0.0621603
		0.0123692	0.108283	0.0417197	0.0233756	0.0123692
F	Iron ion level in myocardial tissues of rats	Sham	IR	IR+HJ11-L	IR+HJ11-M	IR+HJ11-H
		0.0167116	0.0574604	0.0383614	0.061254	0.0213555
		0.0198511	0.0781291	0.0902294	0.0465373	0.040062
		0.0154688	0.104881	0.0531435	0.0513121	0.0208977
		0.01645	0.123456	0.0502001	0.0362684	0.0191971
		0.0123947	0.0598804	0.0795026	0.0547133	0.0496769
		0.0178235	0.11528	0.0525548	0.0369879	0.0212901
