# Supplementary material for: HJ11 decoction restrains development of myocardial ischemia-reperfusion injury in rats by suppressing ACSL4-mediated ferroptosis
Source: Front Pharmacol. 2022 Nov 22;13:1024292. doi: 10.3389/fphar.2022.1024292 (PMC9723372; doi:10.3389/fphar.2022.1024292)
Supplement: Supplementary file 3 [file Table6.XLSX]

## Sheet: Sheet1
FIGURE6 Effects of HJ11 decoction the iron accumulation and mitochondrial damage in H9c2 cells
A	Iron level in H9c2 cells	Sham	IR	I/R+HJ11-200ug/ml	I/R+HJ11-400ug/ml	I/R+HJ11-600ug/ml
		0.00136271	0.0527262	0.0186586	0.0307133	0.0270445
		0.0144656	0.0317615	0.0364786	0.00660388	0.00817623
		0.00765211	0.0663532	0.0453886	0.016038	0.00031447
C	ACSL4/GADPDH	Sham	I/R	I/R+HJ11-200ug/ml	I/R+HJ11-400ug/ml	I/R+HJ11-600ug/ml
		0.43	0.95	0.82	0.7	0.48
		0.38	0.94	0.77	0.66	0.6
		0.39	0.95	0.76	0.66	0.59
	GPX4/GADPDH	Sham	I/R	I/R+HJ11-200ug/ml	I/R+HJ11-400ug/ml	I/R+HJ11-600ug/ml
D		0.97	0.42	0.56	0.69	0.8
		0.94	0.39	0.53	0.68	0.84
		0.96	0.38	0.53	0.75	0.89
	COX2/GADPDH	Sham	I/R	I/R+HJ11-200ug/ml	I/R+HJ11-400ug/ml	I/R+HJ11-600ug/ml
E		0.41	0.91	0.78	0.67	0.53
		0.39	0.95	0.78	0.6	0.5
		0.39	0.94	0.74	0.64	0.54
F	FTH1/GADPDH	Sham	I/R	I/R+HJ11-200ug/ml	I/R+HJ11-400ug/ml	I/R+HJ11-600ug/ml
		0.97	0.34	0.48	0.63	0.77
		0.95	0.4	0.5	0.68	0.8
		0.98	0.36	0.49	0.69	0.8
F	ATP concentration	Sham	IR	I/R+HJ11-200ug/ml	I/R+HJ11-400ug/ml	I/R+HJ11-600ug/ml
		327.58	128.14	128.14	209.77	270.99
		351.7	77.12	169.88	218.12	225.54
		321.09	128.14	137.41	187.5	250.58
F	mt DNA	Sham	IR	I/R+HJ11-200ug/ml	I/R+HJ11-400ug/ml	I/R+HJ11-600ug/ml
		1.25	0.1	0.2	0.3	0.72
		1.12	0.1	0.19	0.3	0.67
		1.09	0.1	0.19	0.3	0.65
		0.86	0.09	0.17	0.28	0.46
		0.85	0.09	0.16	0.28	0.45
		0.83	0.09	0.15	0.25	0.44
		1.09	0.12	0.23	0.37	0.59
		1	0.12	0.23	0.37	0.57
		0.99	0.12	0.23	0.33	0.55
