# Supplementary material for: HJ11 decoction restrains development of myocardial ischemia-reperfusion injury in rats by suppressing ACSL4-mediated ferroptosis
Source: Front Pharmacol. 2022 Nov 22;13:1024292. doi: 10.3389/fphar.2022.1024292 (PMC9723372; doi:10.3389/fphar.2022.1024292)
Supplement: Supplementary file 4 [file Table4.XLSX]

## Sheet: Sheet1
FIGURE4.Effects of HJ11 decoction the iron accumulation and mitochondrial damage in myocardial I/R rats
B	Statistical analysis of Prussian blue staining	Sham	IR	IR+HJ11-L	IR+HJ11-M	IR+HJ11-H
		0	11.2	5.38	3.68	0.99
		0	9.8	3.07	1.24	0.12
		0	6.5	1.05	0	0.22
D	ACSL4/GADPDH	Sham	IR	IR+HJ11-L	IR+HJ11-M	IR+HJ11-H
		0.43	0.97	0.78	0.68	0.58
		0.35	0.95	0.8	0.71	0.6
		0.37	0.96	0.73	0.64	0.54
E	COX2/GADPDH	Sham	IR	IR+HJ11-L	IR+HJ11-M	IR+HJ11-H
		0.32	0.91	0.71	0.59	0.49
		0.39	0.96	0.73	0.59	0.47
		0.35	0.92	0.69	0.58	0.45
F	FTH1/GADPDH	Sham	IR	IR+HJ11-L	IR+HJ11-M	IR+HJ11-H
		0.96	0.42	0.52	0.71	0.82
		0.96	0.44	0.54	0.66	0.82
		0.92	0.48	0.57	0.69	0.76
G	GPX4/GADPDH	Sham	IR	IR+HJ11-L	IR+HJ11-M	IR+HJ11-H
		0.95	0.4	0.54	0.63	0.83
		0.99	0.39	0.51	0.7	0.82
		0.92	0.44	0.49	0.64	0.84
H	ATP Concentration	Sham	IR	IR+HJ11-L	IR+HJ11-M	IR+HJ11-H
		390.53	101.15	179.91	235.77	291.63
		349.32	86.5	138.7	255.92	302.62
		392.36	120.38	181.74	261.41	325.51
J	Relative mtDNA	Sham	IR	IR+HJ11-L	IR+HJ11-M	IR+HJ11-H
		1.3	0.17	0.25	0.47	0.55
		1.24	0.16	0.24	0.47	0.55
		1.15	0.15	0.23	0.46	0.55
		0.99	0.15	0.23	0.38	0.71
		0.91	0.14	0.22	0.34	0.71
		0.9	0.14	0.22	0.29	0.69
		0.89	0.13	0.39	0.43	0.76
		0.86	0.13	0.38	0.43	0.74
		0.85	0.11	0.35	0.42	0.73
