# Supplementary material for: HJ11 decoction restrains development of myocardial ischemia-reperfusion injury in rats by suppressing ACSL4-mediated ferroptosis
Source: Front Pharmacol. 2022 Nov 22;13:1024292. doi: 10.3389/fphar.2022.1024292 (PMC9723372; doi:10.3389/fphar.2022.1024292)
Supplement: Supplementary file 5 [file Table1.XLSX]

## Sheet: Fig 1 Echocardiography
Effect of HJ11 decoction on the cardiac function of myocardialI/R rats
B	LVEF	Sham	IR	IR+HJ11-L	IR+HJ11-M	IR+HJ11-H
		78.2991	20.938	37.057	43.8088	51.7662
		83.883	34.6758	38.4129	39.7853	45.7722
		82.6402	31.7423	36.1217	37.2613	47.5488
		79.7698	32.349	29.3207	35.9082	38.439
		77.158	33.6253	30.0827	55.0521	42.6265
C	LVFS	Sham	IR	IR+HJ11-L	IR+HJ11-M	IR+HJ11-H
		48.4886	10.2069	18.4177	22.8255	27.6235
		54.3404	17.4976	19.7754	20.6756	23.8498
		52.7845	15.8542	18.4372	18.9884	24.8721
		50.1836	16.0675	14.6598	18.2095	18.9687
		47.1162	16.9128	14.9993	29.9799	22.0941
D	LVEDd	Sham	IR	IR+HJ11-L	IR+HJ11-M	IR+HJ11-H
		7.74521	11.3735	7.04564	9.34824	8.21947
		7.27156	9.71756	10.8305	11.5389	8.36436
		7.02159	9.74901	10.6571	9.77426	7.94645
		7.79279	8.83576	11.3144	9.78548	6.17839
		7.10331	9.07059	10.3059	8.87087	9.3603
E	LVEDs	Sham	IR	IR+HJ11-L	IR+HJ11-M	IR+HJ11-H
		3.98967	10.2126	5.748	7.21446	5.94897
		3.32016	8.01722	8.68869	9.15315	6.36948
		3.31528	8.20338	8.69227	7.91828	5.97
		3.88209	7.41608	9.65574	8.00359	5.00643
		3.7565	7.5365	8.76013	6.21139	7.29222
