# Supplementary material for: HJ11 decoction restrains development of myocardial ischemia-reperfusion injury in rats by suppressing ACSL4-mediated ferroptosis
Source: Front Pharmacol. 2022 Nov 22;13:1024292. doi: 10.3389/fphar.2022.1024292 (PMC9723372; doi:10.3389/fphar.2022.1024292)
Supplement: Supplementary file 6 [file Table5.XLSX]

## Sheet: Sheet1
FIGURE5. Effects of HJ11 decoction the OGD/R-triggered injury in H9c2 cells
A	Cytotoxicity of HJ11 prescription to H9c2 cells	Control	HJ11+100	HJ11+200	HJ11+400	HJ11+600	HJ11+800	HJ11+1000
		100.06	114.72	121.92	114.93	112.32	127.5	114.13
		95.7	105.98	97.79	112.46	115.62	118.06	113.47
		96.67	106.97	107.45	111.54	109.88	110.36	100.15
		100.06	101.83	112.53	120.21	119.29	114.09	118.11
B	Cytotoxicity of HJ11 prescription and OGD/R-induced H9c2 cells	Control	I/R	I/R+HJ11-100ug/ml	I/R+HJ11-200ug/ml	I/R+HJ11-400ug/ml	I/R+HJ11-600ug/ml	I/R+HJ11-800ug/ml
		98	59	58.1	68.7	72.9	79.4	85
		101.5	61.8	95.4	92.1	94.5	104.2	102
		95.1	56.8	76.2	84.2	81.4	86.7	94.7
		98	60.9	89.4	75	80.6	84.9	87.1
C	Statistical analysis of DCFH-DA staining	Sham	I/R	I/R+JX-200ug/ml	I/R+JX-400ug/ml	I/R+JX600ug/ml
		48.381	1572.95	1407.08	784.327	473.804
		75.387	1572.95	1341.84	739.461	469.735
		57.421	1463.16	1366.76	808.04	437.201
E	MDA levels in H9c2 cells	Sham	IR	I/R+HJ11-200ug/ml	I/R+HJ11-400ug/ml	I/R+HJ11-600ug/ml
		0.621096	9.2916	7.09998	5.84115	4.19747
		4.46269	19.5729	10.9114	4.37629	1.60754
		2.83081	15.2867	5.78571	4.40668	3.26751
F	SOD levels in H9c2 cells	Sham	IR	I/R+HJ11-200ug/ml	I/R+HJ11-400ug/ml	I/R+HJ11-600ug/ml
		3.47776	0.0605101	1.18111	1.54999	3.27112
		2.35701	0.124374	1.43395	1.77313	1.99065
		3.02168	0.0189094	1.96071	2.15393	1.29369
G	GSH levels in H9c2 cells	Sham	IR	I/R+HJ11-200ug/ml	I/R+HJ11-400ug/ml	I/R+HJ11-600ug/ml
		6.78414	0.571168	1.28513	4.7334	5.76637
		8.8045	0.100258	2.07504	3.86754	4.62707
		7.65001	0.38888	1.8168	3.2751	5.14355
