# Supplementary material for: HJ11 decoction restrains development of myocardial ischemia-reperfusion injury in rats by suppressing ACSL4-mediated ferroptosis
Source: Front Pharmacol. 2022 Nov 22;13:1024292. doi: 10.3389/fphar.2022.1024292 (PMC9723372; doi:10.3389/fphar.2022.1024292)
Supplement: Supplementary file 7 [file Table7.XLSX]

## Sheet: Sheet1
FIGURE7 Effects of HJ11 decoction and ACSL4 on the OGD/R-triggered injury in H9c2 cells
A	Transfection efficiency of ACSL4 siRNA and pcDNA3.1-ACSL4 vectors on H9c2 cells	blank	siRNA-NC	ACSL4 siRNA-2	ACSL4 siRNA-3	ACSL4 siRNA-4	Rat OE	Rat OE ASCL4
		1.12	1.16	0.27	0.46	0.43	1.16	3.62
		0.99	0.98	0.22	0.37	0.41	1.01	2.98
		0.91	0.95	0.21	0.37	0.34	0.91	2.9
B	Viability of H9c2 cells	Control	I/R	I/R+HJ11-600ug/ml	I/R+si ACSL4	I/R+HJ11-600ug/ml+si ACSL4	I/R+OEACSL4	I/R+HJ11-600ug/ml+OEACSL4	I/R+Fer-
		102.2	53.9	80.9	68.3	88.9	36.5	62	71
		96.9	49.2	78.5	74.2	94.1	37.7	63.6	68.3
		101	51.9	76.2	69.1	92.2	40.3	60.4	73.9
C	Iron ion level in H9c2 cells	control	I/R	I/R+HJ11 600	I/R+si ACSL4	I/R+HJ11 600+si ACSL4	I/R+OE ACSL4	I/R+HJ11 600+OE ACSL4	I/R+Fer-
		0.00136271	0.0537744	0.0186586	0.0359544	0.0270445	0.0558709	0.060588	0.033858
		0.0144656	0.0354303	0.0102727	0.011845	0.00817623	0.0757874	0.0359544	0.011845
		0.00765211	0.0715944	0.029665	0.0265203	0.00031447	0.0411956	0.0548227	0.056395
D	Statistical analysis of DCFH-DA staining	control	I/R	I/R+HJ11 600	I/R+si ACSL4	I/R+HJ11 600+si ACSL4	I/R+OE ACSL4	I/R+HJ11 600+OE ACSL4	I/R+Fer-
		93.562	1569.94	443.525	585.152	205.359	2635.35	858.075	566.505
		105.176	1691.85	422.524	573.917	234.526	2415.92	841.502	579.408
		81.833	1496.34	361.373	593.43	217.169	2323.45	817.252	624.247
G	GPX4/GADPDH	Control	I/R	I/R+HJ11 600	I/R+si ACSL4	I/R+HJ11 600+si ACSL4	I/R+OE ACSL4	I/R+HJ11 600+OE ACSL4	I/R+Fer-
		0.93	0.43	0.75	0.64	0.83	0.36	0.5	0.67
		0.9	0.41	0.7	0.58	0.79	0.35	0.51	0.61
		0.91	0.37	0.76	0.64	0.83	0.32	0.55	0.63
H	COX2/GADPDH	Control	I/R	I/R+HJ11 600	I/R+si ACSL4	I/R+HJ11 600+si ACSL4	I/R+OE ACSL4	I/R+HJ11 600+OE ACSL4	I/R+Fer-
		0.28	0.76	0.47	0.57	0.4	0.88	0.71	0.54
		0.26	0.82	0.43	0.54	0.38	0.88	0.73	0.5
		0.32	0.82	0.43	0.52	0.38	0.92	0.75	0.53
I	ACSL4/GADPDH	Control	I/R	I/R+HJ11 600	I/R+si ACSL4	I/R+HJ11 600+si ACSL4	I/R+OE ACSL4	I/R+HJ11 600+OE ACSL4	I/R+Fer-
		0.33	0.87	0.48	0.6	0.38	0.94	0.73	0.58
		0.35	0.84	0.53	0.65	0.39	0.88	0.77	0.64
		0.3	0.79	0.47	0.62	0.39	0.89	0.75	0.6
J	FTH1/GADPDH	Control	I/R	I/R+HJ11 600	I/R+si ACSL4	I/R+HJ11 600+si ACSL4	I/R+OE ACSL4	I/R+HJ11 600+OE ACSL4	I/R+Fer-
		0.88	0.41	0.76	0.63	0.78	0.33	0.53	0.6
		0.88	0.42	0.73	0.59	0.82	0.33	0.49	0.58
		0.93	0.41	0.7	0.62	0.8	0.36	0.57	0.64
