# Supplementary material for: HJ11 decoction restrains development of myocardial ischemia-reperfusion injury in rats by suppressing ACSL4-mediated ferroptosis
Source: Front Pharmacol. 2022 Nov 22;13:1024292. doi: 10.3389/fphar.2022.1024292 (PMC9723372; doi:10.3389/fphar.2022.1024292)
Supplement: Supplementary file 8 [file Table8.XLSX]

## Sheet: Sheet1
S2
A	GSH content	control	I/R	I/R+HJ11 600	I/R+si ACSL4	I/R+HJ11 600+si ACSL4	I/R+OE ACSL4	I/R+HJ11 600+OE ACSL4	I/R+Fer-
		8.30321	2.09023	7.36139	5.79675	8.8045	1.57375	3.54853	5.00684
		9.41212	1.61932	8.1513	5.3866	7.6652	0.14583	3.36625	4.65745
		7.95382	0.8446	6.37399	4.79417	8.18168	0.677503	2.81938	5.20431
B	MDA content	control	I/R	I/R+HJ11 600	I/R+si ACSL4	I/R+HJ11 600+si ACSL4	I/R+OE ACSL4	I/R+HJ11 600+OE ACSL4	I/R+Fer-
		0.621096	10.658	7.09998	5.84115	4.19747	11.2459	14.2279	8.62665
		4.46269	17.2648	9.25313	7.52471	4.95659	19.5349	9.45629	13.63
		2.83081	11.0167	4.24695	12.9467	6.56802	15.042	11.4779	7.43845
C	SOD content	control	I/R	I/R+HJ11 600	I/R+si ACSL4	I/R+HJ11 600+si ACSL4	I/R+OE ACSL4	I/R+HJ11 600+OE ACSL4	I/R+Fer-
		2.01495	0.0893563	2.83984	1.58417	1.9	0.52	1.10281	1.25
		2.08163	0.889763	2.28356	2.47224	1.85	0.74	1.00966	1.22
		3.00532	0.54004	1.04511	1.36326	1.79	0.65	0.830947	1.12
D	ATP concentration	control	I/R	I/R+HJ11 600	I/R+si ACSL4	I/R+HJ11 600+si ACSL4	I/R+OE ACSL4	I/R+HJ11 600+OE ACSL4	I/R+Fer-
		356.54	129.1	269.14	222.14	326.47	58.61	144.14	213.68
		334.92	105.6	281.35	237.18	275.71	59.55	176.09	200.53
		318.01	137.56	253.16	184.55	305.79	69.89	148.83	209.92
G	mtRNA	control	I/R	I/R+HJ11 600	I/R+si ACSL4	I/R+HJ11 600+si ACSL4	I/R+OE ACSL4	I/R+HJ11 600+OE ACSL4	I/R+Fer-
		1.13	0.2	0.79	0.46	0.92	0.12	0.31	0.45
		1.1	0.2	0.79	0.45	0.9	0.12	0.3	0.43
		1.08	0.2	0.77	0.44	0.87	0.11	0.3	0.41
		1.03	0.16	0.63	0.36	0.85	0.09	0.24	0.33
		1	0.16	0.62	0.35	0.84	0.09	0.23	0.33
		0.96	0.16	0.61	0.35	0.82	0.09	0.23	0.32
		0.92	0.13	0.49	0.28	0.79	0.07	0.17	0.26
		0.91	0.13	0.49	0.28	0.74	0.07	0.16	0.26
		0.9	0.12	0.48	0.28	0.73	0.07	0.16	0.26
